# Supplementary material for: Prediction performance of the machine learning model in predicting mortality risk in patients with traumatic brain injuries: a systematic review and meta-analysis
Source: BMC Med Inform Decis Mak. 2023 Jul 29;23:142. doi: 10.1186/s12911-023-02247-8 (PMC10385965; doi:10.1186/s12911-023-02247-8)
Supplement: Supplementary file 2 — Additional file 2: Table S2. Predictors. [file 12911_2023_2247_MOESM2_ESM.xlsx]

## Sheet: Variables
Variables	No1	No2	No3	No4	No5	No6	No7	No8	No9	No10	No11	No12	No13	No14	No15	No16	No17	No18	No19	No20	No21	No22	No23	No24	No25	No26	No27	No28	No29	No30	No31	No32	No33	No34	No35	No36	No37	No38	No39	No40	No41	No42	No43	No44	No45	No46	Overall
Age	5		1	1			9				3	5		6	1	2	1		7			1				7									2				1		12	1			4		69
Motor score	5																																														5
Pupils	5			1		1								6						1																					12				4	1	31
Hypoxia	5																																														5
Hypotension	5					1															2					7																					15
CT classification	5				2																					7															12						26
tSAH on CT	5																																														5
Epidural mass on CT	5																									7																					12
Glucose	5											5														7															12					1	30
Hb	5																																														5
GCS		8		1		1	9					5		6					7	1		2				7													1		12	1					61
current smoker		8																																													8
alcohol		8																																													8
Cr			1																																											1	2
AIS			1																																												1
ISS				1								5							7																												13
CT scan				1																																											1
Race					2																																										2
Mechanism of Injury					2																																										2
Arrival mode					2																																										2
Midline shift					2																																										2
CT findings mass lesion					2																																										2
Cerebral edema					2																																										2
Facial bones fracture					2																																										2
Lung contusion					2																																										2
Hemothorax					2																																		1								3
Pneumothorax					2																																										2
Abdominal organ injuries					2																																										2
Shift					2																																										2
Known comorbidities					2																																										2
Intubation					2																																										2
VTE7 prophylaxis					2																																										2
Blood transfusion					2											2																															4
IVH						1																																									1
MLS (mm)						1																																									1
A HEAD							9																																								9
A THORAX							9																																								9
A UP PEREXT							9																																								9
A LOW EREXT							9																																								9
MV							9																																								9
MASSIVEHEM							9																																								9
HEMODINAM							9																																								9
RESPIRATORY							9																																								9
AKIDNEY							9																																								9
COAGULOP							9																																								9
Physician estimate of death riak at 6 mo at ER discharge								5																																							5
Resson for no Intracranlal surgery following ICU CT scan								5																																							5
Physician estimate of GOS at 6 mo at ER discharge								5																																							5
Employment status before injury								5																																							5
Age at admlasion								5																																							5
Resson for no Intracranlal surgary following ER CTscan								5																																							5
Physiclan estimate of UO risk at 6 mo at ER discharge								5																																							5
Highest level of formal education								5																																							5
Neurofilament light chain (NFL)								5																																							5
Worat AlS among hoad/neckbralnand cervical spine								5																																							5
Incldence of post-raumatic amnesla								5																																							5
Gtlal fibrillary acidie protein(GFAP)								5																																							5
Tatal tau protein(T-4au)								5																																							5
Physiclan opinion of end-of-day short-term death riak								5																																							5
S100 calclum-binding protein B(S100B)								5																																							5
mean ICP value in the last 8 h											3																																				3
linear coefficient of MAP’s 10th percentile in last time-window											3																																				3
mean of differences in CPP in the first 24 h											3																																				3
mean value of MAP’s 90th percentile in the last 8 h											3																																				3
linear coefficient of MAP											3																																				3
mean value of ICP’s 90th percentile in the last 8 h											3																																				3
mean of differences in ICP in the last 8 h											3																																				3
linear coefficient of the mean of differences in ICP in the last time-window											3																																				3
variance of MAP in the first 24 h											3																																				3
variance of ICP in the first 24 h											3																																				3
mean of differences in ICP in the first 24 h											3																																				3
mean value of CPP’s 10th percentile in the last 8 h											3																																				3
linear coefficient of MAP’s variance in the last time-window											3																																				3
mean value of MAP’s 10th percentile in the first 24 h）											3																																				3
helmet status												5																																			5
platelets												5																																		1	6
DM												5																																			5
SDH												5																																			5
Hct												5																																			5
temperature												5		6																																	11
ICH												5																																			5
ESRD												5																																			5
gender														6	1																				2												9
body mass index														6																																	6
TTAS														6																																	6
heart rate														6		2			7																												15
respiratory rate														6																																	6
head ais.3															1																																1
low fall															1																																1
charlson commprbidity index															1																																1
diabetes															1																																1
cancer															1																																1
hospital stay 30day															1																																1
administration of VTE proph-ylaxis																2																															2
HAIS																2																															2
TBI diagnosis/CT finding																2																															2
cpp_diff_coef																	1																														1
map_diff_coef																	1																														1
map_diff_begin																	1																														1
icp_diff_coef																	1																														1
cpp_diff_begin																	1																														1
icp_q90_coef																	1																														1
icp_end																	1																														1
cpp_end																	1																														1
cpp_var_coef																	1																														1
icp_diff_end																	1																														1
icp_coef																	1																														1
map_var_coef																	1																														1
icp_var_coef																	1																														1
SBP							9												7																				1		12						29
DBP																			7																												7
PP																			7																												7
radiomics signature																				1																											1
MD																				1																											1
sah																				1																											1
fever																					2																										2
hypoxemia																					2																										2
partial thromboplastin time																						1																								1	2
abbreviated injury																						1																									1
injury severity scored																						1																									1
systolic pressure																						1																									1
revlsed trauma score																						1																									1
ventilated																						1																									1
estimated severity																						1																									1
estimated head ais																						1																									1
distance to hospital																						1																									1
education level																						1																									1
w Categorical																										7																					7
Traumatic subarachnoid hemorrhage																										7																					7
Hypoxia																										7																					7
Sodium																										7																					7
first measured																										7																					7
Hemoglobin																										7																					7
CCI																																			2												2
hospital vol																																			2												2
surgeon vol																																			2												2
LOS																																			2												2
Bowel/pancreas injury																																							1								1
Rib fracture																																							1								1
Solid organ injury (liver kidney spleen)																																							1								1
Abnormal respiratory rate																																							1								1
Femur fracture																																							1								1
Fall																																							1								1
Traumatic brain injury																																							1								1
FDP																																									12						12
crp																																									12						12
asdh																																									12						12
skull factual																																									12						12
tsah																																									12						12
contusion																																									12						12
aedh																																									12						12
major extracranial injury																																									12						12
APEn-ICP																																										1					1
GC-product																																										1					1
ICP																																										1					1
CPP																																										1					1
APEn-MAP																																										1					1
PRx																																										1					1
prehospital GCS																																												9			9
GCS at admission																																												9			9
Glasgow motor scor																																												9			9
High age value																																													4		4
high prothrombin time value																																													4		4
low motor score value																																													4		4
Motor Glasgow Coma Scale (mGCS)																																														1	1
Note:Among the included original studies, 1 study was an external validation of the published risk model, therefore, we only summarized the modeling variables of 46 studies.
